# Supplementary material for: A Novel and Efficient High-Yield Method for Preparing Bacterial Ghosts
Source: Toxins (Basel). 2021 Jun 13;13(6):420. doi: 10.3390/toxins13060420 (PMC8231862; doi:10.3390/toxins13060420)
Supplement: Supplementary file 1 [file toxins-13-00420-s001.zip]

Archive with 1 entries (1 files):
- toxins-1253858-supplementary.pdf
